# Supplementary material for: Impact of Right Heart Failure on Outcomes of Transcatheter Aortic Valve Implantation: Insights from the National Inpatient Sample
Source: J Clin Med. 2025 Jan 27;14(3):841. doi: 10.3390/jcm14030841 (PMC11818276; doi:10.3390/jcm14030841)
Supplement: Supplementary file 1 [file jcm-14-00841-s001.zip]

Archive with 1 entries (1 files):
- jcm-3400193-supplementary.pdf
